# Supplementary material for: Primary Diffuse Leptomeningeal Melanomatosis in a Child with Extracranial Metastasis: Case Report
Source: Curr Oncol. 2024 Jan 20;31(1):579–87. doi: 10.3390/curroncol31010041 (PMC10814890; doi:10.3390/curroncol31010041)
Supplement: Supplementary file 1 [file curroncol-31-00041-s001.zip]

Archive with 1 entries (1 files):
- curroncol-2808564-supplementary.pdf
